# Supplementary material for: Characteristics and Outcomes in Primary Aldosteronism Patients Harboring Glucocorticoid-Remediable Aldosteronism
Source: Biomedicines. 2021 Dec 2;9(12):1816. doi: 10.3390/biomedicines9121816 (PMC8698750; doi:10.3390/biomedicines9121816)
Supplement: Supplementary file 1 [file biomedicines-09-01816-s001.zip]

Archive with 1 entries (1 files):
- biomedicines-1435829-supplementary.pdf
